# Supplementary material for: Lipidomic Profiling of Ipsilateral Brain and Plasma after Celastrol Post-Treatment in Transient Middle Cerebral Artery Occlusion Mice Model
Source: Molecules. 2021 Jul 7;26(14):4124. doi: 10.3390/molecules26144124 (PMC8306490; doi:10.3390/molecules26144124)
Supplement: Supplementary file 1 [file molecules-26-04124-s001.zip]

Archive with 1 entries (1 files):
- molecules-1256265-supplementary.pdf
